# Supplementary material for: Microarray analysis of human keratinocytes from different anatomic sites reveals site-specific immune signaling and responses to human papillomavirus type 16 transfection
Source: Mol Med. 2018 May 16;24:23. doi: 10.1186/s10020-018-0022-9 (PMC6016891; doi:10.1186/s10020-018-0022-9)
Supplement: Supplementary file 1 — Figure S1. Heat map showing the relative gene expression level of keratins among five different stratified human keratinocytes with or without HPV16 transfection. To generate a keratins heat map. All keratin genes, KRT-1 to KRT-86 on the illumina human HT-12v4 expression array were aligned and assigned colors corresponding to the relative expression levels, comparing triplicate cultures of (Strid et al. 2009) types of normal human keratinocytes (NHK) with triplicate cultures from each type transfected with HPV16. KRT-12, − 18, − 20, − 22, KRT-25 to KRT-77, KRT-79, and KRT-82 to KRT-86 were excluded because all 10 triplicates had average expression levels that were below the 95th percentile of all genes on the chip. (XLSX 13 kb) [file 10020_2018_22_MOESM1_ESM.xlsx]

## Sheet: Sheet1
	tonsil	tonsil	gingiva	gingiva	cervical	cervical	vaginal	vaginal	foreskin	foreskin
		(+)HPV16		(+)HPV16		(+)HPV16		(+)HPV16		(+)HPV16
KRT1												NM_006121.2
KRT2												NM_000423.2
KRT3												NM_057088.1
KRT4												NM_002272.1
KRT5												NM_000424.2
KRT6A												NM_005554.3
KRT6B-1												NM_005554.2
KRT6B-2												NM_005555.2
KRT6B-3												NM_058242.1
KRT6C												NM_173086.2
KRT7												NM_005556.3
KRT8												NM_002273.2
KRT9												NM_000226.2
KRT10												NM_000421.2
KRT13												NM_002274.2
KRT14												NM_000526.3
KRT15												NM_002275.2
KRT16-1												NM_005557.2
KRT16-2												NM_005557.2
KRT17												NM_000422.1
KRT19												NM_002276.3
KRT23												NM_015515.3
KRT24												NM_019016.1
KRT78												NM_173352.1
KRT80-1												NM_182507.2
KRT80-2												NM_182507.1
KRT81												NM_002281.2
	KEY:		Average Expression levels from 3 individual cultures:
		50-100	100-500	500-1000	1000-2000	2000-3000	3000-5000	5000-9000
